# Supplementary material for: Minimally invasive versus open lateral pancreaticojejunostomy in patients with painful chronic pancreatitis: systematic review
Source: BJS Open. 2025 Jan 21;9(1):zrae135. doi: 10.1093/bjsopen/zrae135 (PMC11747668; doi:10.1093/bjsopen/zrae135)
Supplement: zrae135_Supplementary_Data [file zrae135_supplementary_data.zip]

Archive with 4 entries (4 files):
- PRISMA 2020 checklist.docx
- ST1.docx
- ST2.docx
- Supplementary_material.docx
